# Supplementary material for: Heterologous Expression of the Transcription Factor EsNAC1 in Arabidopsis Enhances Abiotic Stress Resistance and Retards Growth by Regulating the Expression of Different Target Genes
Source: Front Plant Sci. 2018 Oct 15;9:1495. doi: 10.3389/fpls.2018.01495 (PMC6196249; doi:10.3389/fpls.2018.01495)
Supplement: TABLE S2 — Candidate target genes of EsNAC1 in Arabidopsis. [file Table_2.XLS]

## Sheet: Summary_For_Genes
Table S2. The candidate target genes of TsNAC1 in Arabidopsis.
PeakChromosome	PeakStart	PeakEnd	PeakLength	PeakScore	GeneID	Alias	GeneDescription
chr4	16538387	16538741	354	3.22	AT4G34640	SQS1	squalene synthase 1
chr3	11355713	11356776	1063	2.92	AT3G29525		transposable element gene
chr3	20027891	20029726	249	2.92	AT3G54050	cFBP1	fructose-1,6-bisphosphatase, putative / D-fructose-1,6-bisphosphate 1-phosphohydrolase, putative / FBPase, putative, strong similarity to fructose-1,6-bisphosphatase (Brassica napus) GI:289367; identical to SP:P25851 Fructose-1,6-bisphosphatase, chloroplast precursor (EC 3.1.3.11) (D-fructose-1,6-bisphosphate 1-phosphohydrolase) (FBPase) {Arabidopsis thaliana}; contains Pfam profile PF00316: fruc…
chr5	19244119	19244358	239	2.92	AT5G47390	MYBH	myb-like transcription factor family protein
chr3	18376702	18377139	437	2.7	AT3G49530	ANAC062	NAC domain containing protein 62
chr2	16406969	16407423	454	2.55	AT2G39260	UPF2	binding;RNA binding
chr5	3728201	3728465	264	2.55	AT5G11590	TINY2	Integrase-type DNA-binding superfamily protein
chr5	4061655	4061914	259	2.5	AT5G12860	DiT1	dicarboxylate transporter 1
chr3	13025092	13026061	969	2.09	AT3G32029		transposable element gene
chr3	4820409	4820653	244	2.09	AT3G14420	GOX1	Aldolase-type TIM barrel family protein
chr3	8139308	8139557	249	2.09	AT3G22960	PKP1	Pyruvate kinase family protein
chr5	8368463	8368702	239	2	AT5G24500
chr5	22283717	22283976	259	2	AT5G54810	TRP2	tryptophan synthase beta-subunit 1
chr3	562050	562304	254	2	AT3G02630	AAD5	Plant stearoyl-acyl-carrier-protein desaturase family protein
chr3	1035532	1035781	249	1.98	AT3G04000	NAD	NAD(P)-binding Rossmann-fold superfamily protein
chr4	7912475	7912724	249	1.94	AT4G13600		Carbohydrate-binding X8 domain superfamily protein
chr3	9055540	9055784	244	1.93	AT3G24800	PRT1	proteolysis 1
chr3	18318610	18318849	239	1.93	AT3G49370	CDPK	Calcium-dependent protein kinase (CDPK) family protein
chr2	11878589	11878838	249	1.74	AT2G27880	AGO5	Argonaute family protein
chr2	16610108	16610352	244	1.74	AT2G39800	P5CS1	delta1-pyrroline-5-carboxylate synthase 1
chr3	20442158	20442417	259	1.73	AT3G55120	TT5	Chalcone-flavanone isomerase family protein
chr1	5854144	5854408	264	1.72	AT1G17130		Family of unknown function (DUF572)
chr4	16376339	16376598	259	1.72	AT4G34200	EDA9	D-3-phosphoglycerate dehydrogenase
chr5	25510234	25510473	239	1.72	AT5G63690		Nucleic acid-binding, OB-fold-like protein
chr1	21211203	21211472	269	1.72	AT1G56600	GolS2	galactinol synthase 2
chr3	2770653	2770907	254	1.71	AT3G09070	DUF740	Protein of unknown function (DUF740)
chr4	11098991	11099255	264	1.68	AT4G20690
chr4	17593141	17593386	245	1.68	AT4G37420	DUF23	Domain of unknown function (DUF23)
chr2	12385457	12385691	234	1.68	AT2G28840	XBAT31	XB3 ortholog 1 in Arabidopsis thaliana
chr2	6751635	6751872	237	1.65	AT2G15440		Protein of unknown function (DUF579)
chr2	14544219	14544465	246	1.65	AT2G34490	CYP710A2	cytochrome P450, family 710, subfamily A, polypeptide 2
chr1	11181771	11182030	259	1.64	AT1G31280	AGO2	Argonaute family protein
chr5	163188	163442	254	1.64	AT5G01390		DNAJ heat shock family protein
chr5	11632588	11632832	244	1.64	AT5G30500	GolS10	Nucleotide-diphospho-sugar transferases superfamily protein
chr2	19637134	19637403	269	1.63	AT2G47980	SCC3	sister-chromatid cohesion protein 3
chr1	23032699	23032941	242	1.61	AT1G62305	Core-2	Core-2/I-branching beta-1,6-N-acetylglucosaminyltransferase family protein
chr5	22166056	22166804	748	1.61	AT5G54520		Transducin/WD40 repeat-like superfamily protein
chr5	6555225	6555494	269	1.59	AT5G19440		NAD(P)-binding Rossmann-fold superfamily protein
chr5	11606788	11607022	234	1.59	AT5G30480		transposable element gene
chr1	1478539	1478778	239	1.58	AT1G05135
chr4	11840477	11840736	259	1.58	AT4G22460		Bifunctional inhibitor/lipid-transfer protein/seed storage 2S albumin superfamily protein
chr3	5814783	5815057	274	1.57	AT3G17050		transposable element gene
chr5	5998203	5998472	269	1.56	AT5G18140		Chaperone DnaJ-domain superfamily protein
chr5	10213306	10213553	247	1.56	AT5G28237	P5P	Pyridoxal-5'-phosphate-dependent enzyme family protein
chr1	13951322	13952386	1064	1.55	AT1G36800		transposable element gene
chr1	13951322	13952386	1064	1.55	AT1G36810		transposable element gene
chr4	13361377	13362433	1056	1.55	AT4G26450
chr3	2685944	2686198	254	1.54	AT3G08840		D-alanine--D-alanine ligase family
chr3	23391422	23391691	269	1.54	AT3G63290		2-oxoglutarate (2OG) and Fe(II)-dependent oxygenase superfamily protein
chr1	30298454	30298723	269	1.53	AT1G80580		Integrase-type DNA-binding superfamily protein
chr5	6368293	6369541	1248	1.53	AT5G19050		alpha/beta-Hydrolases superfamily protein
chr3	1241368	1241618	250	1.52	AT3G04590		AT hook motif DNA-binding family protein
chr3	21449202	21449436	234	1.52	AT3G57890		Tubulin binding cofactor C domain-containing protein
chr1	4077739	4077988	249	1.5	AT1G12064
chr5	24992476	24992727	251	1.5	AT5G62170
chr5	26298994	26299253	259	1.5	AT5G65700	BAM1	Leucine-rich receptor-like protein kinase family protein
chr3	321265	321524	259	1.49	AT3G01930		Major facilitator superfamily protein
chr3	3324755	3325030	275	1.49	AT3G10640	VPS60.1	SNF7 family protein
chr3	6746177	6746431	254	1.49	AT3G19460		Reticulon family protein
chr3	8861532	8861786	254	1.49	AT3G24400	PERK2
chr1	16388448	16388687	239	1.48	AT1G43444		transposable element gene
chr5	16082477	16082711	234	1.48	AT5G40160	EMB506	Ankyrin repeat family protein
chr3	16346163	16346422	259	1.47	AT3G44796		transposable element gene
chr1	17338366	17338620	254	1.44	AT1G47290	AT3BETAHSD/D1	3beta-hydroxysteroid-dehydrogenase/decarboxylase isoform 1
chr5	902451	902695	244	1.44	AT5G03560		Tetratricopeptide repeat (TPR)-like superfamily protein
chr5	20572685	20572944	259	1.44	AT5G50470	NF-YC7	nuclear factor Y, subunit C7
chr1	589696	589960	264	1.43	AT1G02710		glycine-rich protein
chr1	13707906	13708165	259	1.43	AT1G36395		transposable element gene
chr1	20012698	20012953	255	1.43	AT1G53610
chr3	5007570	5008518	948	1.43	AT3G14890		phosphoesterase
chr3	12260392	12260661	269	1.41	AT3G30703		transposable element gene
chr2	18705718	18705962	244	1.39	AT2G45360		Protein of unknown function (DUF1442)
chr1	2580368	2580617	249	1.39	AT1G08210		Eukaryotic aspartyl protease family protein
chr5	7405135	7406286	1151	1.39	AT5G22370	QQT1	P-loop containing nucleoside triphosphate hydrolases superfamily protein
chr5	12519312	12519556	244	1.38	AT5G33252		transposable element gene
chr5	15857435	15857699	264	1.38	AT5G39550	VIM3	Zinc finger (C3HC4-type RING finger) family protein
chr5	20353592	20353861	269	1.38	AT5G49980	AFB5	auxin F-box protein 5
chr3	19261661	19261901	240	1.38	AT3G51890		Clathrin light chain protein
chr1	23065091	23065355	264	1.37	AT1G62360	WAM1	KNOX/ELK homeobox transcription factor
chr4	7829280	7829536	256	1.37	AT4G13470		transposable element gene
chr4	17974487	17975930	1443	1.37	AT4G38380		MATE efflux family protein
chr4	17974487	17975930	1443	1.37	AT4G38390	RHS17	root hair specific 17
chr3	17194379	17194643	264	1.36	AT3G46630		Protein of unknown function (DUF3223)
chr2	18905092	18905362	270	1.36	AT2G45920		U-box domain-containing protein
chr2	11727670	11727939	269	1.34	AT2G27390		proline-rich family protein
chr4	11181633	11182372	739	1.33	AT4G20880		ethylene-responsive nuclear protein / ethylene-regulated nuclear protein (ERT2)
chr4	11181633	11182372	739	1.33	AT4G20890	TUB9	tubulin beta-9 chain
chr4	16862081	16862330	249	1.33	AT4G35510
chr4	18384708	18384957	249	1.33	AT4G39560		Galactose oxidase/kelch repeat superfamily protein
chr5	6810089	6811421	1332	1.33	AT5G20170	MED17	RNA polymerase II transcription mediators
chr5	7830449	7830698	249	1.33	AT5G23250	COA	Succinyl-CoA ligase, alpha subunit
chr5	5666875	5667129	254	1.32	AT5G17240	SDG40	SET domain group 40
chr5	21999223	21999497	274	1.32	AT5G54160	OMT1	O-methyltransferase 1
chr3	4029472	4030696	1224	1.32	AT3G12680	HUA1	floral homeotic protein (HUA1)
chr3	15257242	15257481	239	1.31	AT3G43302		transposable element gene
chr3	21585811	21586041	230	1.31	AT3G58260		TRAF-like family protein
chr4	15902972	15903229	257	1.31	AT4G32940	GAMMAVPE	gamma vacuolar processing enzyme
chr2	11016540	11016769	229	1.3	AT2G25800		Protein of unknown function (DUF810)
chr2	17608637	17608885	248	1.29	AT2G42250	CYP712A1	cytochrome P450, family 712, subfamily A, polypeptide 1
chr2	18256330	18256579	249	1.29	AT2G44110	MLO15	Seven transmembrane MLO family protein
chr5	3003323	3004168	845	1.28	AT5G09690	MRS2-7	magnesium transporter 7
chr1	392962	393196	234	1.27	AT1G02110		Protein of unknown function (DUF630 and DUF632)
chr1	29670114	29670363	249	1.27	AT1G78910		Pseudouridine synthase family protein
chr4	16498419	16498668	249	1.26	AT4G34530	CIB1	cryptochrome-interacting basic-helix-loop-helix 1
chr4	16498419	16498668	249	1.26	AT4G34540		NmrA-like negative transcriptional regulator family protein
chr4	17414148	17414397	249	1.26	AT4G36930	SPT	basic helix-loop-helix (bHLH) DNA-binding superfamily protein
chr1	2024347	2024606	259	1.21	AT1G06590
chr1	2024347	2024606	259	1.21	AT1G06610		pre-tRNA
chr1	2024347	2024606	259	1.21	AT1G06620		2-oxoglutarate (2OG) and Fe(II)-dependent oxygenase superfamily protein
chr1	15803454	15803718	264	1.21	AT1G42320		transposable element gene
chr4	14418625	14418885	260	1.21	AT4G29240		Leucine-rich repeat (LRR) family protein
chr3	8013622	8013876	254	1.2	AT3G22640	PAP85	cupin family protein
chr3	8013622	8013876	254	1.2	AT3G22650	SFL61	F-box and associated interaction domains-containing protein
chr1	2047798	2048127	329	1.16	AT1G06680	PSII-P	photosystem II subunit P-1
chr1	2261947	2262198	251	1.16	AT1G07370	PCNA1	proliferating cellular nuclear antigen 1
chr1	18974946	18975200	254	1.16	AT1G51175		transposable element gene
chr1	21421319	21421573	254	1.16	AT1G57820	VIM1	Zinc finger (C3HC4-type RING finger) family protein
chr1	23241899	23242248	349	1.16	AT1G62760		Plant invertase/pectin methylesterase inhibitor superfamily protein
chr4	2786207	2786479	272	1.16	AT4G05502		transposable element gene
chr4	17293526	17293780	254	1.16	AT4G36680		Tetratricopeptide repeat (TPR)-like superfamily protein
chr5	5649126	5649467	341	1.16	AT5G17170	ENH1	rubredoxin family protein
chr5	6947851	6948122	271	1.16	AT5G20540	BRXL4	BREVIS RADIX-like 4
chr5	9896481	9896750	269	1.16	AT5G27885		transposable element gene
chr5	26943978	26944312	334	1.16	AT5G67470	FH6	formin homolog 6
chr3	3619296	3619527	231	1.15	AT3G11490		rac GTPase activating protein
chr3	6738039	6738315	276	1.15	AT3G19430		late embryogenesis abundant protein-related / LEA protein-related
chr2	18928952	18929212	260	1.13	AT2G46000
chr2	18928952	18929212	260	1.13	AT2G46020	CHR2	transcription regulatory protein SNF2, putative
chr1	10117715	10117976	261	1.11	AT1G29010
chr1	10810977	10811226	249	1.11	AT1G30515
chr1	10810977	10811226	249	1.11	AT1G30520	AAE14	acyl-activating enzyme 14
chr1	24124682	24124931	249	1.11	AT1G64930	CYP89A7	cytochrome P450, family 87, subfamily A, polypeptide 7
chr5	4430544	4430788	244	1.11	AT5G13730	SIGD	sigma factor 4
chr5	13087789	13088028	239	1.11	AT5G34849		transposable element gene
chr5	16529567	16529826	259	1.11	AT5G41290		Receptor-like protein kinase-related family protein
chr5	24951392	24951621	229	1.11	AT5G62080		Bifunctional inhibitor/lipid-transfer protein/seed storage 2S albumin superfamily protein
chr3	2412566	2414117	1551	1.1	AT3G07560	PEX13	peroxin 13
chr3	2412566	2414117	1551	1.1	AT3G07565		Protein of unknown function (DUF3755)
chr3	2826590	2826839	249	1.1	AT3G09210	PTAC13	plastid transcriptionally active 13
chr3	14096361	14096600	239	1.1	AT3G33530		Transducin family protein / WD-40 repeat family protein
chr4	4682489	4682753	264	1.1	AT4G07856		transposable element gene
chr4	13047199	13047450	251	1.1	AT4G25550		Cleavage/polyadenylation specificity factor, 25kDa subunit
chr2	3594126	3594375	249	1.08	AT2G07780		transposable element gene
chr1	3986993	3987252	259	1.06	AT1G11800		endonuclease/exonuclease/phosphatase family protein
chr1	3986993	3987252	259	1.06	AT1G11806
chr1	8674058	8674312	254	1.06	AT1G24470	KCR2	beta-ketoacyl reductase 2
chr5	3200337	3200571	234	1.06	AT5G10200		ARM-repeat/Tetratricopeptide repeat (TPR)-like protein
chr5	13395172	13395426	254	1.06	AT5G35113		transposable element gene
chr5	16902959	16903215	256	1.06	AT5G42235		Expressed protein
chr3	4708571	4708823	252	1.05	AT3G14180	ASIL2	sequence-specific DNA binding transcription factors
chr3	5681426	5681690	264	1.05	AT3G16670		Pollen Ole e 1 allergen and extensin family protein
chr3	9510220	9510469	249	1.05	AT3G26000		Ribonuclease inhibitor
chr3	23460652	23462381	1729	1.05	AT3G63500		Protein of unknown function (DUF1423)
chr3	23460652	23462381	1729	1.05	AT3G63510		FMN-linked oxidoreductases superfamily protein
chr4	11841182	11841411	229	1.05	AT4G22470		protease inhibitor/seed storage/lipid transfer protein (LTP) family protein
chr4	14562264	14562493	229	1.05	AT4G29730	NFC5	nucleosome/chromatin assembly factor group C5
chr2	8660976	8661247	271	1.03	AT2G20050		protein serine/threonine phosphatases;protein kinases;catalytics;cAMP-dependent protein kinase regulators;ATP binding;protein serine/threonine phosphatases
chr2	14137922	14138678	756	1.03	AT2G33340	MAC3B	MOS4-associated complex 3B
chr2	14331948	14332201	253	1.03	AT2G33855
chr1	8265739	8265993	254	1	AT1G23300		MATE efflux family protein
chr1	13515493	13515727	234	1	AT1G36120		transposable element gene
chr1	19496229	19496485	256	1	AT1G52340	SRE1	NAD(P)-binding Rossmann-fold superfamily protein
chr1	22073965	22074204	239	1	AT1G59950		NAD(P)-linked oxidoreductase superfamily protein
chr1	27978864	27979113	249	1	AT1G74430	MYB95	myb domain protein 95
chr3	16964276	16964535	259	1	AT3G46170		NAD(P)-binding Rossmann-fold superfamily protein
chr4	6674898	6675260	362	1	AT4G10850	SWEET7	Nodulin MtN3 family protein
chr4	7915075	7915344	269	1	AT4G13610	MEE57	DNA (cytosine-5-)-methyltransferase family protein
chr4	8184896	8185135	239	1	AT4G14190		Pentatricopeptide repeat (PPR) superfamily protein
chr4	10746855	10747089	234	1	AT4G19750		Glycosyl hydrolase family protein with chitinase insertion domain
chr4	16020424	16020663	239	1	AT4G33210	SLOMO	F-box family protein
chr4	16569020	16569349	329	1	AT4G34720	VHA-C1	ATPase, F0/V0 complex, subunit C protein
chr5	4422740	4423004	264	1	AT5G13700	PAO1	polyamine oxidase 1
chr5	11211431	11211680	249	1	AT5G29568		transposable element gene
chr5	16480200	16480469	269	1	AT5G41130		Esterase/lipase/thioesterase family protein
